# Supplementary material for: Relevance of AIF/CypA Lethal Pathway in SH-SY5Y Cells Treated with Staurosporine
Source: Int J Mol Sci. 2021 Dec 27;23(1):265. doi: 10.3390/ijms23010265 (PMC8745523; doi:10.3390/ijms23010265)
Supplement: Supplementary file 1 [file ijms-23-00265-s001.zip]

Archive with 1 entries (1 files):
- ijms-1515057-supplementary.pdf
